# Supplementary material for: Genotype-Specific Photosynthetic Plasticity and Leaf Yield of Stevia rebaudiana Under Contrasting Radiation Across Caribbean Environments
Source: Plants (Basel). 2026 Mar 13;15(6):896. doi: 10.3390/plants15060896 (PMC13030540; doi:10.3390/plants15060896)
Supplement: Supplementary file 1 [file plants-15-00896-s001.zip]

Archive with 4 entries (4 files):
- Table S1. ANOVA means squares.xlsx
- Table S2. Correlation Pearson.xlsx
- Table S3.  Principal Component Analysis.xlsx
- Table S4. Data Stevia.xlsx
