# Supplementary material for: Genotype-Specific Photosynthetic Plasticity and Leaf Yield of Stevia rebaudiana Under Contrasting Radiation Across Caribbean Environments
Source: Plants (Basel). 2026 Mar 13;15(6):896. doi: 10.3390/plants15060896 (PMC13030540; doi:10.3390/plants15060896)
Supplement: Supplementary file 1 [file plants-15-00896-s001.zip › Table S1. ANOVA means squares.xlsx]

## Sheet: Hoja2
Factor	AN	gs	E	Ci	DPD	WUE	LS	ФPSII	ETR	FvFm	qP	PH	LA	LAI	NL	RDW	SDW	LDW	TDW	Y	HI
Locality (L)	522.830384***	0.557426***	134.928978***	16175***	4.867841***	0.720654**	0.6845	0.545641***	49121***	0.061873**	0.153534***	1756.958132***	7192515***	65.151603***	4741125***	235.127045*	8477.619176***	16128***	54782***	15779382**	0.077157**
Radiation (R)	210.2784***	0.151209**	60.945001***	4117.461084**	2.6136**	0.393984	0.33**	0.221664***	861.59	0.175275***	0.22475***	931.322709***	322149*	0.550551	165143*	284.8326**	3029.854817**	16736***	40517***	3226604*	0.102051**
L x R	764.632706***	0.821306***	227.359515***	13724**	1.893506**	3.373725**	0.1194	0.670529***	22989**	0.354554***	0.429847***	756.492419***	1225694**	4.482915**	415208**	420.322631**	1858.882315*	6209.258006**	16472**	4435192*	0.024915
Genotype (G)	17.0951	0.100386**	34.961853**	18286***	0.965025***	5.974803***	0.0596	0.020331**	3261.38	0.010913**	0.003392	16485***	18194579***	47.859936***	2624252***	125.047704*	11909***	20200***	67784***	35258743***	0.192245***
R x G	0.499142	0.007695	1.22803	1932.66	0.056875	0.765928	0.0024	0.000704	1818.54	0.003104	0.005693	174.831936**	211690	0.649895	72885	161.484158**	803.050892**	4804.921561**	11413***	1839750*	0.019503*
L x G	111.257206*	0.045223	18.1839	3667.36	0.374819	0.885325	0.069	0.035874**	20058***	0.04624***	0.031715**	751.57741***	3762699***	28.27436***	1800809***	22.2844	3124.420148***	6994.23541**	19589***	10991803***	0.012477
L x R x G	43.8129	0.030552	9.95379	3779.32	0.102294	1.641575*	0.028	0.007127	3645.34	0.005199	0.007078	179.858	667106	3.387002**	182094**	110.759585*	1240.280652**	3440.893185*	7914.742585*	2596577*	0.027594*
