# Supplementary material for: Genotype-Specific Photosynthetic Plasticity and Leaf Yield of Stevia rebaudiana Under Contrasting Radiation Across Caribbean Environments
Source: Plants (Basel). 2026 Mar 13;15(6):896. doi: 10.3390/plants15060896 (PMC13030540; doi:10.3390/plants15060896)
Supplement: Supplementary file 1 [file plants-15-00896-s001.zip › Table S2. Correlation Pearson.xlsx]

## Sheet: Hoja2
-	AN	gs	E	Ci	DPD	WUE	LS	ФPSII	ETR	FvFm	qP	PH	LA	LAI	NL	RDW	SDW	LDW	TDW	Y	HI
AN	1	0.88851	0.91945	0.54271	-0.3333	-0.54112	0.12603	0.82355	0.00277	-0.13047	-0.21475	0.36324	-0.49199	-0.52698	-0.05982	0.17396	0.24127	0.19997	0.03	0.20003	0.80434
		<.0001	<.0001	<.0001	0.0206	<.0001	0.3934	<.0001	0.9851	0.3768	0.1427	0.0112	0.0004	0.0001	0.6863	0.237	0.0985	0.173	0.8396	0.1728	<.0001
gs	0.88851	1	0.98322	0.74436	-0.62534	-0.74386	0.10643	0.71835	-0.05538	-0.13904	-0.27628	0.25764	-0.46821	-0.49099	0.02637	0.1632	0.23201	0.19946	-0.02966	0.14433	0.81541
	<.0001		<.0001	<.0001	<.0001	<.0001	0.4715	<.0001	0.7085	0.3459	0.0573	0.0771	0.0008	0.0004	0.8588	0.2677	0.1126	0.1741	0.8414	0.3277	<.0001
E	0.91945	0.98322	1	0.74146	-0.63865	-0.74156	0.08216	0.77829	-0.06561	-0.15721	-0.31482	0.23891	-0.51358	-0.53912	-0.01636	0.11901	0.21315	0.16681	-0.06652	0.13194	0.8308
	<.0001	<.0001		<.0001	<.0001	<.0001	0.5788	<.0001	0.6577	0.2859	0.0293	0.102	0.0002	<.0001	0.9121	0.4204	0.1458	0.2571	0.6533	0.3714	<.0001
Ci	0.54271	0.74436	0.74146	1	-0.84633	-0.99945	0.27643	0.57687	0.23575	0.1539	-0.38544	0.07975	-0.59916	-0.63284	-0.14251	-0.13542	-0.07715	-0.11231	-0.25491	-0.16117	0.59616
	<.0001	<.0001	<.0001		<.0001	<.0001	0.0572	<.0001	0.1067	0.2963	0.0068	0.59	<.0001	<.0001	0.3339	0.3588	0.6022	0.4473	0.0804	0.2738	<.0001
VPD	-0.3333	-0.62534	-0.63865	-0.84633	1	0.84884	-0.00034	-0.33033	0.06903	0.07423	0.40198	0.15831	0.36783	0.37899	0.00842	0.07792	-0.00624	0.02804	0.2538	0.12646	-0.45311
	0.0206	<.0001	<.0001	<.0001		<.0001	0.9982	0.0218	0.6411	0.6161	0.0046	0.2825	0.0101	0.0079	0.9547	0.5986	0.9664	0.8499	0.0817	0.3917	0.0012
WUE	-0.54112	-0.74386	-0.74156	-0.99945	0.84884	1	-0.27008	-0.57744	-0.22929	-0.14753	0.3848	-0.07468	0.5994	0.63159	0.15153	0.13572	0.0754	0.11237	0.25816	0.1543	-0.59443
	<.0001	<.0001	<.0001	<.0001	<.0001		0.0634	<.0001	0.117	0.317	0.0069	0.6139	<.0001	<.0001	0.3039	0.3577	0.6105	0.447	0.0765	0.295	<.0001
LS	0.12603	0.10643	0.08216	0.27643	-0.00034	-0.27008	1	0.46083	0.94583	0.91149	-0.16624	0.44534	-0.27721	-0.301	0.15033	0.23319	0.13582	0.18514	0.387	0.07892	0.12619
	0.3934	0.4715	0.5788	0.0572	0.9982	0.0634		0.001	<.0001	<.0001	0.2588	0.0015	0.0565	0.0376	0.3078	0.1107	0.3573	0.2077	0.0066	0.5939	0.3927
ФPSII	0.82355	0.71835	0.77829	0.57687	-0.33033	-0.57744	0.46083	1	0.36443	0.27138	-0.2791	0.42356	-0.55495	-0.59902	-0.10628	0.20715	0.27711	0.22865	0.13787	0.19365	0.65585
	<.0001	<.0001	<.0001	<.0001	0.0218	<.0001	0.001		0.0109	0.0621	0.0547	0.0027	<.0001	<.0001	0.4722	0.1577	0.0565	0.118	0.35	0.1872	<.0001
ETR	0.00277	-0.05538	-0.06561	0.23575	0.06903	-0.22929	0.94583	0.36443	1	0.92568	-0.15707	0.38568	-0.30763	-0.33442	0.04057	0.0623	-0.04823	0.00129	0.27243	-0.09187	0.00274
	0.9851	0.7085	0.6577	0.1067	0.6411	0.117	<.0001	0.0109		<.0001	0.2864	0.0068	0.0334	0.0202	0.7843	0.674	0.7448	0.993	0.061	0.5346	0.9852
FvFm	-0.13047	-0.13904	-0.15721	0.1539	0.07423	-0.14753	0.91149	0.27138	0.92568	1	-0.12344	0.28814	-0.17349	-0.20016	0.08403	0.09514	-0.02154	0.03401	0.32734	-0.06259	-0.16946
	0.3768	0.3459	0.2859	0.2963	0.6161	0.317	<.0001	0.0621	<.0001		0.4032	0.047	0.2383	0.1726	0.5702	0.5201	0.8845	0.8185	0.0231	0.6726	0.2495
qP	-0.21475	-0.27628	-0.31482	-0.38544	0.40198	0.3848	-0.16624	-0.2791	-0.15707	-0.12344	1	0.35995	0.69932	0.61166	0.01397	0.41124	0.34186	0.35863	0.4334	0.50004	-0.26461
	0.1427	0.0573	0.0293	0.0068	0.0046	0.0069	0.2588	0.0547	0.2864	0.4032		0.012	<.0001	<.0001	0.9249	0.0037	0.0174	0.0123	0.0021	0.0003	0.0691
PH	0.36324	0.25764	0.23891	0.07975	0.15831	-0.07468	0.44534	0.42356	0.38568	0.28814	0.35995	1	-0.01274	-0.09161	0.25481	0.53305	0.52335	0.53537	0.6006	0.44253	0.27635
	0.0112	0.0771	0.102	0.59	0.2825	0.6139	0.0015	0.0027	0.0068	0.047	0.012		0.9315	0.5357	0.0805	<.0001	0.0001	<.0001	<.0001	0.0016	0.0573
LA	-0.49199	-0.46821	-0.51358	-0.59916	0.36783	0.5994	-0.27721	-0.55495	-0.30763	-0.17349	0.69932	-0.01274	1	0.96876	0.2857	0.47211	0.38748	0.43706	0.51696	0.38153	-0.48948
	0.0004	0.0008	0.0002	<.0001	0.0101	<.0001	0.0565	<.0001	0.0334	0.2383	<.0001	0.9315		<.0001	0.049	0.0007	0.0065	0.0019	0.0002	0.0075	0.0004
LAI	-0.52698	-0.49099	-0.53912	-0.63284	0.37899	0.63159	-0.301	-0.59902	-0.33442	-0.20016	0.61166	-0.09161	0.96876	1	0.3327	0.43514	0.35928	0.41131	0.48719	0.34396	-0.52101
	0.0001	0.0004	<.0001	<.0001	0.0079	<.0001	0.0376	<.0001	0.0202	0.1726	<.0001	0.5357	<.0001		0.0209	0.002	0.0121	0.0037	0.0004	0.0167	0.0001
NL	-0.05982	0.02637	-0.01636	-0.14251	0.00842	0.15153	0.15033	-0.10628	0.04057	0.08403	0.01397	0.25481	0.2857	0.3327	1	0.40038	0.41935	0.50164	0.46795	0.1934	0.04989
	0.6863	0.8588	0.9121	0.3339	0.9547	0.3039	0.3078	0.4722	0.7843	0.5702	0.9249	0.0805	0.049	0.0209		0.0048	0.003	0.0003	0.0008	0.1878	0.7363
RDW	0.17396	0.1632	0.11901	-0.13542	0.07792	0.13572	0.23319	0.20715	0.0623	0.09514	0.41124	0.53305	0.47211	0.43514	0.40038	1	0.94508	0.97528	0.83438	0.73178	0.12939
	0.237	0.2677	0.4204	0.3588	0.5986	0.3577	0.1107	0.1577	0.674	0.5201	0.0037	<.0001	0.0007	0.002	0.0048		<.0001	<.0001	<.0001	<.0001	0.3808
SDW	0.24127	0.23201	0.21315	-0.07715	-0.00624	0.0754	0.13582	0.27711	-0.04823	-0.02154	0.34186	0.52335	0.38748	0.35928	0.41935	0.94508	1	0.98694	0.74147	0.81768	0.23837
	0.0985	0.1126	0.1458	0.6022	0.9664	0.6105	0.3573	0.0565	0.7448	0.8845	0.0174	0.0001	0.0065	0.0121	0.003	<.0001		<.0001	<.0001	<.0001	0.1028
LDW	0.19997	0.19946	0.16681	-0.11231	0.02804	0.11237	0.18514	0.22865	0.00129	0.03401	0.35863	0.53537	0.43706	0.41131	0.50164	0.97528	0.98694	1	0.80089	0.77521	0.19221
	0.173	0.1741	0.2571	0.4473	0.8499	0.447	0.2077	0.118	0.993	0.8185	0.0123	<.0001	0.0019	0.0037	0.0003	<.0001	<.0001		<.0001	<.0001	0.1906
TDW	0.03	-0.02966	-0.06652	-0.25491	0.2538	0.25816	0.387	0.13787	0.27243	0.32734	0.4334	0.6006	0.51696	0.48719	0.46795	0.83438	0.74147	0.80089	1	0.57812	-0.08319
	0.8396	0.8414	0.6533	0.0804	0.0817	0.0765	0.0066	0.35	0.061	0.0231	0.0021	<.0001	0.0002	0.0004	0.0008	<.0001	<.0001	<.0001		<.0001	0.574
Y	0.20003	0.14433	0.13194	-0.16117	0.12646	0.1543	0.07892	0.19365	-0.09187	-0.06259	0.50004	0.44253	0.38153	0.34396	0.1934	0.73178	0.81768	0.77521	0.57812	1	0.19029
	0.1728	0.3277	0.3714	0.2738	0.3917	0.295	0.5939	0.1872	0.5346	0.6726	0.0003	0.0016	0.0075	0.0167	0.1878	<.0001	<.0001	<.0001	<.0001		0.1952
HI	0.80434	0.81541	0.8308	0.59616	-0.45311	-0.59443	0.12619	0.65585	0.00274	-0.16946	-0.26461	0.27635	-0.48948	-0.52101	0.04989	0.12939	0.23837	0.19221	-0.08319	0.19029	1
	<.0001	<.0001	<.0001	<.0001	0.0012	<.0001	0.3927	<.0001	0.9852	0.2495	0.0691	0.0573	0.0004	0.0001	0.7363	0.3808	0.1028	0.1906	0.574	0.1952
