# Supplementary material for: Genotype-Specific Photosynthetic Plasticity and Leaf Yield of Stevia rebaudiana Under Contrasting Radiation Across Caribbean Environments
Source: Plants (Basel). 2026 Mar 13;15(6):896. doi: 10.3390/plants15060896 (PMC13030540; doi:10.3390/plants15060896)
Supplement: Supplementary file 1 [file plants-15-00896-s001.zip › Table S3. Principal Component Analysis.xlsx]

## Sheet: Hoja1
-	PC1	PC2	PC3	PC4	PC5		Percentage of variable participation in each component.
AN	6.77937	4.30284	1.88621	9.72865	2.60661
gs	7.6346	5.31946	3.45976	0.279787	0.0826178
E	8.51554	4.41966	3.88977	0.814111	0.286027
Ci	10.5679	1.56745	0.0510977	5.39333	11.8211
WUE	6.53892	0.781438	3.97292	18.1271	6.97817
LS	10.5679	1.56745	0.0510977	5.39333	11.8211
ФPSII	0.286053	3.30705	22.0012	1.10404	0.0563523
ETR	5.7531	5.06959	1.52941	9.02111	0.0979308
Fv':Fm'	0.046295	0.307363	27.1693	0.135041	0.753621
qP	0.0373061	1.14985	24.5288	2.97541	0.576158
PH	6.89353	1.08288	0.233597	8.30043	27.7598
LA	0.00939298	6.89179	3.58183	14.1837	1.84949
LAI	11.2159	0.233796	1.50132	1.01235	7.55846
NL	11.3113	0.0819702	1.94802	2.49835	3.55313
RDW	1.26902	5.73837	0.0627821	14.5703	22.4048
SDW	3.23928	12.1745	0.0106207	1.01047	0.00232884
LDW	1.79001	13.4702	1.35899	0.454614	0.672583
TDW	2.45238	13.5787	0.553018	1.2905	0.899864
Y	3.38191	10.8377	0.500473	0.0705038	0.0037243
HI	1.71031	8.11793	1.70977	3.63693	0.21618

## Sheet: Hoja2
-	PC1	PC2	PC3	PC4	PC5		Loads of the variables on each component.
AN	-0.679007	0.49002	-0.250088	0.359794	-0.149133
gs	-0.720564	0.544841	-0.338704	0.0610157	-0.0265505
E	-0.761001	0.496628	-0.359137	0.10408	-0.0494014
Ci	-0.847763	0.295756	-0.0411622	-0.26789	0.317588
WUE	0.666857	-0.208825	0.362955	0.491124	-0.244009
LS	0.847763	-0.295756	0.0411622	0.26789	-0.317588
ФPSII	-0.139477	0.429593	0.854125	-0.121205	-0.0219276
ETR	-0.625504	0.531891	0.225196	0.346463	-0.0289065
Fv':Fm'	-0.0561108	0.130967	0.949156	-0.0423898	0.0801885
qP	-0.0503697	0.253312	0.901853	-0.198976	0.0701142
PH	0.6847	0.245825	-0.08801	0.332336	0.48668
LA	0.0252744	0.620158	0.344628	0.434432	0.125621
LAI	0.873365	0.114223	-0.223118	-0.116063	0.253952
NL	0.877072	0.0676339	-0.254153	-0.182328	0.174117
RDW	0.293775	0.565888	-0.0456264	-0.440313	-0.437226
SDW	0.469358	0.824256	-0.0187661	-0.115955	-0.00445764
LDW	0.348905	0.867008	-0.212278	-0.0777766	-0.0757545
TDW	0.408388	0.870494	-0.135415	-0.131041	-0.0876241
Y	0.479579	0.777687	0.128822	-0.0306291	-0.00563712
HI	0.341049	0.673068	-0.238104	0.219986	0.042948
