# Supplementary material for: Genotype-Specific Photosynthetic Plasticity and Leaf Yield of Stevia rebaudiana Under Contrasting Radiation Across Caribbean Environments
Source: Plants (Basel). 2026 Mar 13;15(6):896. doi: 10.3390/plants15060896 (PMC13030540; doi:10.3390/plants15060896)
Supplement: Supplementary file 1 [file plants-15-00896-s001.zip › Table S4. Data Stevia.xlsx]

## Sheet: Hoja1
Locality	Radiation	Genotype	AN	gs	E	Ci	WUE	LS	PSII	ETR	FvFm	qP	PH	LA	LAI	NL	RDW	SDW	LDW	TDW	Y	HI
POLONUEVO	1800	L102	18.1834	379.192	7.80177	295.403	2.33067	0.261492	0.273	182.645	0.551	0.599	45.3	845.805	0.528628	220.667	7.6	23.2	13.9	44.7	1144.35	0.310962
POLONUEVO	1800	L102	14.1406	224.745	5.53783	259.973	2.60253	0.350066	0.22	142.232	0.535	0.6	49.2	1283.55	0.802217	328	3.2	11.5	15.7	30.4	822.419	0.516447
POLONUEVO	1800	L102	13.9445	171.555	4.89489	243.214	2.84878	0.391965	0.2	140.294	0.508	0.558	40.1333	779.625	0.487265	157.333	7.5	23.2	20.4	51.1	437.903	0.399217
POLONUEVO	1800	L102	10.294	123.488	3.91682	241.303	2.62815	0.396743	0.151	103.552	0.474	0.558	53.4	1472.09	0.920059	299.333	10.6	22.1	16.7	49.4	777.419	0.338057
POLONUEVO	1800	MoritaII	15.0734	192.293	4.69844	249.007	3.20816	0.377483	0.227	150.527	0.507	0.526	52.4333	976.711	0.610444	152.667	9.2	19.3	20.7	49.2	747.258	0.420732
POLONUEVO	1800	MoritaII	10.6476	117.242	3.52686	230.329	3.01901	0.424178	0.16	105.274	0.509	0.56	47.7333	878.87	0.549294	137.333	2.2	10.1	16.6	28.9	275.806	0.574394
POLONUEVO	1800	MoritaII	12.8605	154.768	4.11265	239.668	3.11359	0.400831	0.19	129.585	0.491	0.587	39.2333	743.855	0.464909	136	6.9	20.2	18.5	45.6	545.323	0.405702
POLONUEVO	1800	MoritaII	8.83026	99.2957	3.31288	233.192	2.66543	0.41702	0.138	88.101	0.47	0.544	41.1	982.928	0.61433	170	2.8	9.2	4.2	16.2	740.323	0.259259
POLONUEVO	1800	L020	13.7137	182.162	4.63327	254.21	2.95982	0.364475	0.201	135.861	0.519	0.519	47.3	964.091	0.602557	223.333	14.13	16.6	19.8	50.53	1727.1	0.391846
POLONUEVO	1800	L020	13.9849	178.288	4.67199	248.361	2.99308	0.379098	0.219	139.05	0.536	0.515	48.9333	676.637	0.422898	170.667	6.9	11.6	16.2	34.7	486.935	0.466859
POLONUEVO	1800	L020	14.7988	166.664	4.78816	230.813	3.0907	0.422967	0.22	149.724	0.534	0.568	56.2333	1035.87	0.647421	276	6.8	15	20.4	42.2	785.968	0.483412
POLONUEVO	1800	L020	14.2562	174.413	4.71071	242.511	3.02634	0.393721	0.22	144.456	0.526	0.524	50.5667	976.396	0.610247	285.333	6.5	16	16.4	38.9	450	0.421594
POLONUEVO	1800	L082	12.2708	298.038	6.76304	309.832	1.8144	0.225419	0.177	123.286	0.494	0.546	22.8333	322.798	0.201749	123.333	4.9	6.9	4.8	16.6	255.645	0.289157
POLONUEVO	1800	L082	11.8481	196.619	5.23003	278.45	2.2654	0.303876	0.179	117.039	0.491	0.6	25.4	398.266	0.248916	130	2.1	11.6	16.2	29.9	212.258	0.541806
POLONUEVO	1800	L082	17.1613	225.098	6.01724	249.269	2.85203	0.376827	0.264	170.138	0.527	0.558	23.5	249.934	0.156209	114	2.8	5.5	4.3	12.6	210.484	0.34127
POLONUEVO	1800	L082	14.7161	261.568	6.39014	279.551	2.33321	0.301123	0.228	145.583	0.538	0.586	23.4	325.322	0.203326	104.667	4.4	5.4	3.4	13.2	185.484	0.257576
POLONUEVO	600	L102	8.08791	77.5004	2.17904	212.54	3.71168	0.468651	0.122	81.981	0.491	0.577	54.4	1381.26	0.863285	245.333	3.8	8.3	5.4	17.5	439.355	0.308571
POLONUEVO	600	L102	11.4713	149.398	3.82718	253.829	2.99732	0.365428	0.173	116.696	0.511	0.514	61.2667	1982.64	1.23915	292	4.9	14	8.8	27.7	560.484	0.31769
POLONUEVO	600	L102	15.767	328.833	6.78737	297.746	2.323	0.255636	0.23	158.035	0.525	0.547	56.6	1408.4	0.880249	250.667	5.6	16.2	8.4	30.2	551.613	0.278146
POLONUEVO	600	L102	11.5897	218.363	5.20002	291.441	2.22878	0.271398	0.169	114.52	0.488	0.573	60.9667	1520.19	0.950118	258	8.2	23.9	14.9	47	677.419	0.317021
POLONUEVO	600	MoritaII	9.25083	132.441	3.24057	267.158	2.85469	0.332104	0.145	92.504	0.48	0.568	67.3	1294.91	0.80932	142	3.6	10.2	10.4	24.2	459.839	0.429752
POLONUEVO	600	MoritaII	7.61869	110.753	2.85272	269.583	2.67068	0.326042	0.12	76.292	0.485	0.582	55.9333	1686.79	1.05424	183.333	4.6	12.2	12.1	28.9	565.323	0.418685
POLONUEVO	600	MoritaII	13.3645	230.774	5.24107	283.108	2.54995	0.29223	0.191	133.008	0.529	0.517	63.3667	1805.64	1.12852	222.667	6.9	14.4	16.6	37.9	711.29	0.437995
POLONUEVO	600	MoritaII	12.6173	231.04	5.23016	288.935	2.41241	0.277662	0.184	126.17	0.51	0.557	56.1333	1217.58	0.760987	158	6.5	12.5	10.7	29.7	696.774	0.360269
POLONUEVO	600	L020	13.2301	404.12	7.63908	324.228	1.7319	0.189429	0.198	133.053	0.493	0.584	66.0333	1409.71	0.881071	222	7.5	21	18.6	47.1	370.968	0.394904
POLONUEVO	600	L020	11.0061	158.906	3.87326	266.642	2.84156	0.333396	0.16	110.452	0.496	0.565	70.2667	2192.48	1.3703	320	6	19.5	15.5	41	997.581	0.378049
POLONUEVO	600	L020	7.85536	100.509	2.52175	255.095	3.11504	0.362261	0.125	78.257	0.461	0.52	58.4	1223.09	0.764433	203.333	4.1	10.8	9.8	24.7	565.323	0.396761
POLONUEVO	600	L020	8.22139	108.559	2.68596	258.635	3.06087	0.353412	0.201	128.209	0.505	0.568	58.7	1160.27	0.725171	215.333	8	22.6	17.8	48.4	1066.13	0.367769
POLONUEVO	600	L082	12.268	384.844	7.15821	326.506	1.71383	0.183735	0.176	124.573	0.511	0.558	28.7	466.574	0.291609	135.667	8	8.7	5.6	22.3	254.839	0.251121
POLONUEVO	600	L082	12.1978	311.611	6.40267	314.417	1.90511	0.213958	0.189	123.112	0.514	0.566	28.2667	376.614	0.235384	106	5.2	4	2.7	11.9	255.806	0.226891
POLONUEVO	600	L082	9.74705	236.895	5.26468	312.456	1.8514	0.218859	0.147	97.233	0.475	0.522	32.4	253.009	0.158131	84.6667	5.6	4.4	4.2	14.2	177.419	0.295775
POLONUEVO	600	L082	14.174	462.089	8.32413	327.007	1.70276	0.182482	0.205	139.924	0.507	0.558	25.0667	265.179	0.165737	106.667	6.7	6.3	5	18	287.226	0.277778
CARMEN	1800	L102	28.4885	706.686	11.278	301.193	2.52601	0.247018	0.236433	179.386	0.491407	0.481135	53.9667	1870.5	1.16906	263.333	9.13	78.98	76.28	164.39	2450	0.464018
CARMEN	1800	L102	24.591	602.374	10.5632	302.849	2.32798	0.242876	0.262824	199.422	0.506989	0.518401	59.3333	1965.46	1.22841	262	8.16	60.06	78.4	146.62	3446.88	0.534716
CARMEN	1800	L102	22.2011	418.619	9.16426	283.433	2.42257	0.291417	0.413747	313.912	0.578803	0.714832	55.3667	1987.33	1.24208	273.333	5.44	83.99	119.62	209.05	4137.5	0.572208
CARMEN	1800	L102	13.223	323.5	7.62181	308.753	1.73489	0.228117	0.240047	182.128	0.384202	0.624792	60.5	1792.23	1.12014	251	16.1	63.04	139.62	218.76	2990.62	0.638234
CARMEN	1800	MoritaII	17.7874	500.656	9.18003	316.223	1.93762	0.209443	0.186471	141.468	0.448393	0.415865	59.1	1164.01	0.727504	288.667	15.5	47.12	85.95	148.57	731.25	0.578515
CARMEN	1800	MoritaII	25.446	730.935	11.8568	311.98	2.14612	0.22005	0.202127	153.345	0.383054	0.527672	57.6333	1316.48	0.8228	296.333	19.2	54.87	121.09	195.16	2550	0.620465
CARMEN	1800	MoritaII	25.1726	448.685	9.38432	276.747	2.68241	0.308132	0.228535	173.385	0.459502	0.497354	62.1333	2501.28	1.5633	305.333	14.1	47.73	69.8	131.63	2243.75	0.530274
CARMEN	1800	MoritaII	25.4436	582.471	11.2951	296.454	2.25263	0.258866	0.224002	169.948	0.432423	0.518017	54.0333	1128.25	0.705156	299	14.5	37.61	57.87	109.98	3193.75	0.526187
CARMEN	1800	L020	16.7746	360.603	7.55716	298.738	2.21969	0.253154	0.294221	223.231	0.528814	0.55638	52.4333	2180.37	1.36273	268.667	9.12	86.56	138.21	233.89	1953.12	0.590919
CARMEN	1800	L020	21.0418	688.894	11.3078	322.164	1.86082	0.19459	0.236944	179.764	0.414088	0.572207	45.9667	2021.94	1.26372	268.667	17.4	53.21	129	199.61	2684.38	0.64626
CARMEN	1800	L020	23.8098	690.264	11.9431	313.099	1.99361	0.217251	0.264947	201.038	0.453217	0.584592	55.3667	1904.39	1.19025	250.667	19.5	45.05	72.77	137.32	1975	0.52993
CARMEN	1800	L020	17.7129	493.289	9.94502	314.457	1.78108	0.213858	0.209422	158.897	0.373595	0.560559	52.8333	1983.94	1.23996	243	10.4	61.21	64.65	136.26	1721.88	0.474461
CARMEN	1800	L082	22.1671	616.266	10.6484	312.367	2.08173	0.219082	0.230589	174.954	0.453059	0.50896	31.4	240.342	0.150213	60.6667	6.2	23.21	19.43	48.84	365.625	0.39783
CARMEN	1800	L082	18.4488	460.684	8.94644	308.163	2.06214	0.229592	0.114025	86.5065	0.304397	0.374593	31.5	272.237	0.170148	68	12.8	21.77	19.91	54.48	387.5	0.365455
CARMEN	1800	L082	16.2396	550.361	10.2833	326.239	1.57921	0.184402	0.271181	205.752	0.475269	0.570585	31.1333	228.853	0.143033	61	5.2	17.25	17.35	39.8	500	0.43593
CARMEN	1800	L082	23.3445	579.8	11.2123	303.358	2.08205	0.241604	0.124678	94.592	0.257708	0.483796	30.4	514.151	0.321345	65.6667	6.3	17.76	17.88	41.94	312.5	0.426323
CARMEN	600	L102	9.95175	162.956	3.67113	281.21	2.71082	0.296976	0.567187	143.428	0.732687	0.774119	53.5667	1882.15	1.17634	267.667	7.51	39.38	32.38	79.27	2418.75	0.408477
CARMEN	600	L102	12.6032	221.293	4.50411	286.689	2.79814	0.283277	0.605478	153.14	0.739621	0.818633	53.2	1239.65	0.774784	287	18.1	58.68	42.27	119.05	3096.88	0.355061
CARMEN	600	L102	11.218	247.453	5.05851	305.894	2.21764	0.235266	0.651646	164.778	0.760884	0.856433	58.0333	2521.46	1.57591	311.333	17.5	51.09	49.52	118.11	3184.37	0.41927
CARMEN	600	L102	14.5036	307.735	5.99289	300.747	2.42014	0.248132	0.611725	154.724	0.70011	0.873755	54.2333	1237.97	0.77373	294.333	15.3	56.62	53.5	125.42	1696.88	0.426567
CARMEN	600	MoritaII	11.8647	174.865	3.81128	269.561	3.11304	0.326098	0.522475	132.092	0.67384	0.775369	51.7667	1275.33	0.79708	285	5.26	30.06	29.15	64.47	2196.88	0.452148
CARMEN	600	MoritaII	9.23038	146.723	3.16691	279.542	2.91463	0.301146	0.615987	155.765	0.737081	0.835712	51.1	2037	1.27313	272.333	7.87	47.54	47.61	103.02	3246.88	0.462143
CARMEN	600	MoritaII	11.7651	230.73	4.81112	296.317	2.44539	0.259208	0.593156	149.986	0.715207	0.829349	49.1	2080.75	1.30047	298.667	13.5	40.62	38.74	92.86	2503.12	0.417187
CARMEN	600	MoritaII	10.5336	268.252	5.36207	316.106	1.96447	0.209735	0.538489	136.182	0.650806	0.827418	50.3667	2191.06	1.36941	281.667	7.34	45.6	44.77	97.71	1565.62	0.458193
CARMEN	600	L020	9.2427	109.613	2.51251	245.362	3.67868	0.386596	0.594416	150.353	0.729197	0.815166	59.1667	2219.3	1.38706	285	11.5	38.19	31.49	81.18	2040.62	0.387903
CARMEN	600	L020	9.56827	127.831	2.85435	260.221	3.35217	0.349447	0.537309	135.873	0.669962	0.802	60.6667	2388.84	1.49303	291	12	43.51	48.15	103.66	2575	0.464499
CARMEN	600	L020	13.0077	240.144	4.94031	290.437	2.63298	0.273907	0.614623	155.467	0.734034	0.837323	54.2333	1299.54	0.812215	288.333	6.24	47.66	41.39	95.29	2771.88	0.434358
CARMEN	600	L020	10.3637	122.43	2.81089	243.902	3.68697	0.390244	0.611725	154.724	0.70011	0.873755	53.0333	2350.44	1.46902	288.333	9.59	55.31	47.46	112.36	1978.12	0.422392
CARMEN	600	L082	10.008	190.429	3.98955	295.363	2.50856	0.261593	0.561631	142.019	0.714725	0.785801	29.9	277.484	0.173427	73	4.5	14.44	14.79	33.73	262.5	0.438482
CARMEN	600	L082	13.3695	362.4	6.41093	318.472	2.08542	0.203821	0.39417	99.6999	0.542036	0.727203	28.4333	286.323	0.178952	69.3333	9.68	22.27	18.18	50.13	493.75	0.362657
CARMEN	600	L082	9.92539	195.381	4.22745	297.64	2.34784	0.2559	0.58539	148.058	0.690798	0.847412	32.1	290.498	0.181561	69.3333	18.9	21.97	19.91	60.78	334.375	0.327575
CARMEN	600	L082	12.4806	199.193	4.17299	277.536	2.9908	0.30616	0.449767	113.752	0.55716	0.80725	27.9333	237.63	0.148519	67.3333	11.9	27.07	24.25	63.22	437.5	0.383581
MONTERIA	1800	L102	4.12777	45.2386	1.55562	230.044	2.65345	0.42489	0.171	38.373	0.451	0.545	69.5	601.301	3.75813	1151.33	3.04	43.96	49.55	96.55	1461.29	0.513206
MONTERIA	1800	L102	3.87015	46.0272	1.50604	245.145	2.56976	0.387139	0.166	38.799	0.454	0.528	67.5	578.235	3.61397	1132.67	8.31	49.93	60.87	119.11	2259.68	0.51104
MONTERIA	1800	L102	3.7921	34.6154	1.25137	204.011	3.03037	0.489972	0.156	37.623	0.465	0.549	64	712.49	4.45306	1274	24.95	56.22	66.78	147.95	3030.65	0.451369
MONTERIA	1800	L102	4.72106	55.0733	1.90946	240.976	2.47245	0.397559	0.174	47.819	0.485	0.543	66.3333	710.73	4.44206	1407.33	22.65	84.92	104.11	211.68	2970.97	0.491827
MONTERIA	1800	MoritaII	5.40559	54.0017	1.8591	218.511	2.90765	0.453723	0.192	53.929	0.446	0.575	67	777.266	4.85791	1058	7.41	58.8	69.55	135.76	2341.94	0.512301
MONTERIA	1800	MoritaII	6.47256	61.9604	1.99996	211.54	3.23635	0.47115	0.199	64.875	0.478	0.563	70.6667	866.98	5.41862	1114	14.3	74.06	94.57	182.93	1627.42	0.516974
MONTERIA	1800	MoritaII	4.37017	44.4881	1.55116	221.633	2.81736	0.445918	0.172	41.514	0.444	0.535	65.8	1045.76	6.536	1509.33	19.06	69.04	83.53	171.63	3525.81	0.486686
MONTERIA	1800	MoritaII	5.37406	55.5565	2.02617	222.36	2.65233	0.4441	0.19	51.176	0.46	0.573	63.6667	716.579	4.47862	1164.67	17.07	73.05	103.38	193.5	3875.81	0.534264
MONTERIA	1800	L020	9.61579	113.993	3.24725	242.129	2.96121	0.394677	0.14	97.487	0.468	0.526	64.3333	707.328	4.4208	1348.33	11.29	52.66	62.5	126.45	1940.32	0.494267
MONTERIA	1800	L020	5.77784	62.4108	1.92394	221.651	3.00312	0.445873	0.194	57.159	0.47	0.546	61.8667	559.1	3.49437	1126	11.81	47.64	64.68	124.13	2540.32	0.521067
MONTERIA	1800	L020	4.25002	37.0106	1.28131	196.159	3.31694	0.509602	0.16	40.706	0.443	0.555	61.3333	1007.24	6.29523	1918	23.31	45.73	57.76	126.8	2877.42	0.455521
MONTERIA	1800	L020	6.54788	71.1382	2.15083	219.98	3.04435	0.45005	0.197	64.865	0.441	0.513	59.3333	492.036	3.07522	962	20.24	55.4	71.62	147.26	2511.29	0.486351
MONTERIA	1800	L082	9.05802	158.277	4.40806	285.001	2.05488	0.287497	0.127	90.033	0.478	0.581	28.8333	111.362	0.696015	254.667	16.7	17.21	13.67	47.58	346.774	0.287306
MONTERIA	1800	L082	11.9111	203.977	5.5911	280.829	2.13037	0.297927	0.175	120.36	0.51	0.569	27.2	118.85	0.742814	240	5.39	11.39	9.17	25.95	145.161	0.353372
MONTERIA	1800	L082	7.44569	96.1953	2.99976	253.192	2.48209	0.367021	0.106	74.849	0.496	0.55	29.8667	119.95	0.749688	238	8.73	15.65	12.3	36.68	303.226	0.335333
MONTERIA	1800	L082	9.4716	152.816	4.33297	273.007	2.18594	0.317481	0.156	95.953	0.508	0.524	30.5333	112.018	0.700115	267.333	10.21	15.81	11.96	37.98	212.903	0.314903
MONTERIA	600	L102	6.11406	61.597	2.03531	219.593	3.00399	0.451018	0.178	62.053	0.441	0.526	71	524.16	3.276	827.333	6.24	45.08	34.95	86.27	1030.65	0.405123
MONTERIA	600	L102	8.78686	120.512	3.06478	262.195	2.86705	0.344512	0.161	88.522	0.45	0.567	69	480.027	3.00017	901.333	5.79	32.14	26.79	64.72	1070.97	0.413937
MONTERIA	600	L102	7.01719	107.601	2.63713	276.171	2.66092	0.309572	0.104	71.799	0.467	0.526	85.3333	637.769	3.98606	992.333	3.83	32.38	27.38	63.59	1141.94	0.430571
MONTERIA	600	L102	7.8399	110.353	2.98339	265.085	2.62785	0.337287	0.135	78.595	0.467	0.522	76.3333	476.383	2.97739	1013.33	7.94	47.45	49.95	105.34	1270.97	0.474179
MONTERIA	600	MoritaII	9.34375	137.825	4.00492	267.596	2.33307	0.33101	0.132	94.658	0.499	0.571	79.6667	704.5	4.40313	748.667	3.38	20.2	17.13	40.71	935.484	0.420781
MONTERIA	600	MoritaII	9.1783	144.046	3.51117	276.763	2.61403	0.308093	0.142	91.118	0.465	0.564	71.5	514.702	3.21689	812	2.55	21.09	18.28	41.92	1214.52	0.436069
MONTERIA	600	MoritaII	9.95252	148.017	3.82947	269.867	2.59893	0.325332	0.152	101.459	0.483	0.593	82	496.049	3.10031	746.667	4.34	36.39	41.13	81.86	1467.74	0.502443
MONTERIA	600	MoritaII	11.3355	162.179	3.97231	265.242	2.85363	0.336894	0.158	111.348	0.525	0.556	68.6667	526.723	3.29202	929.333	4.86	27.13	27.43	59.42	1237.1	0.461629
MONTERIA	600	L020	11.8067	148.735	3.75084	248.42	3.14774	0.378951	0.168	119.065	0.503	0.557	83.6667	615.203	3.84502	886.667	6.03	22.28	17.5	45.81	1372.58	0.382013
MONTERIA	600	L020	13.1933	144.088	4.08719	228.023	3.22796	0.429944	0.204	128.825	0.5	0.527	73.3333	580.024	3.62515	994.667	4.8	22.32	25.18	52.3	1470.97	0.481453
MONTERIA	600	L020	13.082	185.581	4.20407	263.996	3.11175	0.34001	0.183	130.846	0.507	0.593	72.6667	664.287	4.15179	937.333	4.01	29.8	25.71	59.52	1254.84	0.431956
MONTERIA	600	L020	9.1447	116.535	2.96125	253.24	3.08813	0.366899	0.13	91.064	0.487	0.527	72.6667	611.479	3.82175	949.333	6.14	34.64	30.62	71.4	1603.23	0.428852
MONTERIA	600	L082	10.9572	208.553	4.64456	291.398	2.35914	0.271504	0.183	108.32	0.475	0.543	37.8333	117.28	0.732997	291.667	5.9	14.46	9.97	30.33	308.065	0.328717
MONTERIA	600	L082	13.5709	273.311	5.72594	296.763	2.37007	0.258092	0.197	132.479	0.499	0.548	36.7333	146.919	0.918242	304	2.66	8.18	7.08	17.92	335.484	0.395089
MONTERIA	600	L082	10.9572	208.553	4.64456	291.398	2.35914	0.271504	0.15	112.794	0.48	0.616	33.1667	109.311	0.683197	270	3.27	5.48	5.3	14.05	333.871	0.377224
MONTERIA	600	L082	8.34351	143.796	3.56319	286.033	2.34159	0.284917	0.129	85.993	0.475	0.582	32.3333	118.318	0.739488	258	3.06	10.94	10.04	24.04	330.645	0.417637
